# Supplementary material for: Advancing Osteoporosis Evaluation Procedures: Detailed Computational Analysis of Regional Structural Vulnerabilities in Osteoporotic Bone
Source: J Pers Med. 2023 Feb 13;13(2):321. doi: 10.3390/jpm13020321 (PMC9962183; doi:10.3390/jpm13020321)
Supplement: Supplementary file 1 [file jpm-13-00321-s001.zip]

Archive with 1 entries (1 files):
- jpm-2178270-supplementary.pdf
